# Supplementary material for: Viroporins of Mpox Virus
Source: Int J Mol Sci. 2023 Sep 7;24(18):13828. doi: 10.3390/ijms241813828 (PMC10530900; doi:10.3390/ijms241813828)
Supplement: Supplementary file 1 [file ijms-24-13828-s001.zip]

Archive with 1 entries (1 files):
- ijms-2563941-supplementary.pdf
